# Supplementary material for: Coordinated recruitment of Spir actin nucleators and myosin V motors to Rab11 vesicle membranes
Source: eLife. 2016 Sep 13;5:e17523. doi: 10.7554/eLife.17523 (PMC5021521; doi:10.7554/eLife.17523)
Supplement: Figure 3—source data 1. — DOI: http://dx.doi.org/10.7554/eLife.17523.006 [file elife-17523-fig3-data1.xlsx]

## Sheet: Sheet1
160721_Thomas_FRET_efficencies2.txt
	AcGFP	Myo	Myo-Straw	Myo-Myo	Myo-NC	Myo-LALA	Myo-Spir	PC
	0.01462	-0.04072	0.0535	0.02307	0.02174	0.01769	0.17122	0.16857
	0.0179	-0.03904	0.03162	-0.00244	0.03776	0.01945	0.16167	0.18596
	0.04243	-0.00354	0.01509	0.00526	0.00656	0.01548	0.12555	0.20857
	0.01087	-0.01102	0.01954	0.02172	0.01544	0.01881	0.08283	0.19339
	0.02327	-0.01306	0.05922	0.01846	0.0174	0.03578	0.13367	0.20663
	-0.00455	0.00822	0.00859	0.04358	0.01413	0.05395	0.18049	0.16143
	0.00195	0.00384	0.03785	0.04806	0.00552	0.02657	0.1625	0.19577
	0.00498	-0.0122	0.02346	0.04399	0.02328	0.02421	0.16133	0.16739
	0.02299	0.0131	-0.00697	0.03883	-0.00503	0.02149	0.1642	0.21019
	0.01435	0.01237	0.03401	0.01856	0.02462	0.02839	0.1402	0.25809
	0.00872	0.02527	-0.01957	0.00107	-0.00176	0.02841	0.15234	0.25156
	0.01511	-0.00511	0.02585	-0.01356	0.04667	0.06735	0.14024	0.26302
	-0.00453	-0.00787	0.00327	0.01318	0.03667	0.00456	0.15136	0.25887
	-0.00115	0.00675	0.01624	0.0301	-0.00039	NaN	0.15265	0.24533
	0.00018	0.02787	0.04504	0.01433	NaN	NaN	0.14724	0.23676
	0.02012	0.03514	-0.01154	0.02255	NaN	NaN	0.10085	0.27735
	0.01869	NaN	NaN	NaN	NaN	NaN	0.06242	0.27933
	0.0121	NaN	NaN	NaN	NaN	NaN	0.04741	0.18537
	0.01816	NaN	NaN	NaN	NaN	NaN	0.04431	0.18866
	0.02875	NaN	NaN	NaN	NaN	NaN	NaN	NaN
	0.01184	NaN	NaN	NaN	NaN	NaN	NaN	NaN
Median	0.01435	0.00015	0.0215	0.02014	0.01642	0.02421	0.14724	0.20857
Median %	1.435	0.015	2.15	2.014	1.642	2.421	14.724	20.857
