# Supplementary material for: Coordinated recruitment of Spir actin nucleators and myosin V motors to Rab11 vesicle membranes
Source: eLife. 2016 Sep 13;5:e17523. doi: 10.7554/eLife.17523 (PMC5021521; doi:10.7554/eLife.17523)
Supplement: Figure 5—source data 1. — DOI: http://dx.doi.org/10.7554/eLife.17523.015 [file elife-17523-fig5-data1.xlsx]

## Sheet: Tabelle1
Source data file - Figure 5D
Determination of the Pearson's Correlation Coefficient (PCC) for the MyoVa-CC-GTD
dependent colocalization of Spir2 deletion mutants and Rab11
The PCC for the colocalization of the BOLD indicated protein constructs and Rab11 was
determined by the ImageJ plugin Coloc-2 for at least four cells per co-expression condition.
The mean for all cells was calculated and the standard deviation as well as standard error of
mean (SEM) was determined.
The graph shown in figure 5D presents the mean, positive error bars show SEM.
Co-expression condition	Raw data	Mean	Std-Dev	SEM
	PCC	PCC
GFP-MyoVa-CC-GTD	0.9	0.6825	0.169779	0.0980221
mStraw-Rab11	0.64
	0.7
	0.49
GFP-MyoVa-CC-GTD	0.88	0.86	0.106145	0.0612826
mStraw-Rab11	0.71
Myc-Spir2-GTBM-SB-FYVE	0.96
	0.89
mStraw-Rab11	0.53	0.593333	0.174088	0.0778546
Myc-Spir2-GTBM-SB-FYVE	0.28
	0.76
	0.73
	0.64
	0.62
GFP-MyoVa-CC-GTD	0.63	0.5475	0.220964	0.127574
mStraw-Rab11	0.74
Myc-Spir2-SB-FYVE	0.59
	0.23
GFP-MyoVa-CC-GTD	0.91	0.895	0.0597216	0.0344803
mStraw-Rab11	0.81
Myc-Spir2-GTBM-SB-FYVE	0.95
	0.91
GFP-MyoVa-CC-GTD	0.72	0.7875	0.0670199	0.038694
mStraw-Rab11	0.84
Myc-Spir2-SB-FYVE	0.85
	0.74
